# Supplementary material for: A Non-Invasive, Label-Free Method for Examining Tardigrade Anatomy Using Holotomography
Source: Tomography. 2025 Mar 14;11(3):34. doi: 10.3390/tomography11030034 (PMC11946113; doi:10.3390/tomography11030034)
Supplement: Supplementary file 1 [file tomography-11-00034-s001.zip]

Archive with 3 entries (3 files):
- tomography-3466833-supplementary-Table S1, Figures S1-S4.pdf
- tomography-3466833-supplementary-Video S1.mp4
- tomography-3466833-supplementary-Video S2.mp4
